# Supplementary material for: Prevalence and whole genome sequencing analysis of Salmonella isolated from a homebred chicken farm in Jiangsu province
Source: Front Vet Sci. 2026 Feb 20;13:1769606. doi: 10.3389/fvets.2026.1769606 (PMC12963873; doi:10.3389/fvets.2026.1769606)
Supplement: Supplementary Table 1 — Detailed information on the drug-resistant phenotype of Salmonella strains. [file Table_1.xlsx]

## Sheet: Sheet1
No.	Sulfonamide	aminoglycoside	macrocyclic lactone	penicillin		tetracycline		acylamino alcohol	quinolone		cephalosporin
	SXT	SM	EM	AMX	AMP	DOX	TC	FFC	OFX	GAT	CAZ	FOX
A1_HQ
A2_HQ
A3_HQ														Resistant
A4_HQ
A5_HQ														Moderate Resistance
A6_HQ
A7_HQ														Sensitive
A8_HQ
A9_HQ
A12_HQ
A13_HQ
A14_HQ
A15_HQ
A16_HQ
A17_HQ
A19_HQ
A20_HQ
A22_HQ
A23_HQ
A24_HQ
A25_HQ
A26_HQ
A28_HQ
A29_HQ
A31_HQ
A32_HQ
A33_HQ
A35_HQ
A36_HQ
A37_HQ
A38_HQ
A39_HQ
A40_HQ
A41_HQ
A42_HQ
A43_HQ
A30_HQ
A44_HQ
A45_HQ
A46_HQ
A47_HQ
A48_HQ
A49_HQ
A50_HQ
A51_HQ
A52_HQ
A53_HQ
A54_HQ
A55_HQ
A56_HQ
A57_HQ
A58_HQ
A59_HQ
A60_HQ
A61_HQ
A62_HQ
A63_HQ
A64_HQ
A65_HQ
A66_HQ
